# Supplementary material for: Interference by new-generation mobile phones on critical care medical equipment
Source: Crit Care. 2007 Sep 6;11(5):R98. doi: 10.1186/cc6115 (PMC2556741; doi:10.1186/cc6115)
Supplement: Additional file 1 — An Excel file containing a list of medical devices and descriptions of all incidents. [file cc6115-S1.xls]

## Sheet: Appendix E.J.vanLieshout@amc.nl
type of device	interference	signals	classification	details of interference
(year of purchase)	(distance in cm)		H or S or L
			H = Hazardous: direct fysical influence on patient by unintended change in equipment function
			S = Significant: influence on monitoring with significant level of attention needed causing substantial distraction from patient care
			L = Light: ....without significant level
mechanical ventilator
Dräger Evita 4 (1996)	3	GPRS-1 & 2	H	total reset with restart and return to normal functioning with corrects settings within 30 sec
Dräger Babylog 8000 (1991)	0.1	GPRS-1	H	inspiration time changed from 0,80 s to 0,77 and interference on pistons (clicking rattle sound)
	2 / 0,1	GPRS-2 / UMTS	H	single, irregular timed tidal volume produced
Dräger Evita 1 (1992)	5	GPRS-1	H	in volume controlled testmode tidal volume was changed >10%, no interference in pressure control testmode
Siemens Servo 300 (1999)	4	GPRS-1	H	respiratory rate increased > 25%
	0.1	GPRS-2 / UMTS	S	indication leds switched to service mode, ventilation functions not influenced
Siemens Servo 900C (1984)	3	GPRS-1	H	inspiration time changed inconsistently
	0.1	UMTS	L	interference on display, ventilation functions not influenced
Siemens Servo i (2002)	0.1	GPRS-1 & 2	L	display changed to other menu, ventilation functions not influenced
Hamilton Galileo Gold (2001)	300	GPRS-1	H	expiration timing incorrectly with changed ventilation rate in volume controlled ventilation test mode
	10	UMTS	S	in display volume and flow curves disturbed, normal pressure curve and ventilation functions not influenced
Dräger Evita 2 (1995) & Hamilton Raphaël color (2004): no electromagnetic interference by GPRS or UMTS
critical care monitor
HP M1275A / 76A (1995)	50 / 30	GPRS-1 / 2	S	spikes on EKG curve
Philips MP90 (2003)	10	GPRS-1	S	value and curve of systolic pressure raised +10 mmHg
	0.1	GPRS-2	L	loudspeaker produces 217 Hz noise
Philips IntelliVue MP50 (2004)	0.1	GPRS-1 & 2	L	incorrect alarm: "Multi Parameters Module decoupled"
Philips IntelliVue MP30 (2004)	0.1	GPRS-1	S	at 0,1 cm from invasive pressure module arterial pressure curve and value influenced
	0.1	GPRS-2	L	at 0 cm from invasive pressure module no additional interference
Siemens SC6000P (2004)	0.1	GPRS-1	L	horizontal lines on display without impeding readability
Novametrix C02 SMO+ 8100 (2001)	500 / 30	GPRS-1 / 2	S	block shaped interference on curve with false value
Novametrix NiC02 7300 (2003)	3	GPRS-1 & 2	L	display changed to other menu, cardiac output monitoring not influenced
Siemens SC9000 (1996), Siemens SC7000 (1999), Spacelabs Scout (1998), Philips M4 transport (M3046A-3000A) (2002), Datex Pulse Oximeter Oscar II (1991),
Dräger Capno sensor Evita 2 (1995): no electromagnetic interference by GPRS or UMTS
syringe pump
Alaris IVAC 591 (1993)	50 / 10	GPRS-1 / 2	S	at 50 cm from pump or separate drip sensor: incorrect alarm (type P2), pump function not influenced
	2	UMTS	S	at 2 cm from separate drip sensor: incorrect alarm (type P2), pump function not influenced
Fresenius Vial Module DPS (2004)	5	GPRS-1	H	pump stopped without acoustic alarm
Graseby 3500 (1998)	0.1	GPRS-1	H	pump stopped with incorrect acoustic alarm ("Clampo open")
BBraun Perfusor secura FT (1992), BBraun Perfusor fm (1996), BBraun Perfusor Compact (1999), BBraun Secura FT+ (1994): no electromagnetic interference by GPRS or UMTS
volumetric infusion pump
Alaris IVAC 598 (2002)	30 / 20	GPRS-1&2/UMTS	S	at 30 cm for separate drip sensor: incorrect alarm (type P2), pump function not influenced
BBraun Infusomat P (2003), Fresenius Vial module MVP PT (1996), Fresenius Vial base unit A (1996): no electromagnetic interference by GPRS or UMTS
intra-aortic balloon pump
Arrow ACAT 1Plus (2000)	0.1	GPRS-1	L	spikes on arterial pressure curve
Datascope 97 (1994): no electromagnetic interference by GPRS or UMTS
hemofiltration/dialysis machine
Kimal Hygieia Plus (1999)	15	GPRS-1	H	at 15 cm from air detector incorrect alarm 'air in line' with subsequent stop of treatment
BBraun Diapact CRRT (1997), Fresenius 4008H (2002), Gambro AK200 Ultra S (2002), Hospal Integra Physio (2002): no electromagnetic interference by GPRS or UMTS
external pacemaker
Biotronik EPD 20/A	3	GPRS-1	H	in VVI-mode inhibition of pacemaker
Medtronic 5388 (2004), Medtronic 5348 (2004), Medtronic 5375 (1991): no electromagnetic interference by GPRS or UMTS
defibrillator
Philips AED HeartStart M3860A (2004)	0.1	UMTS	L	noise from loudspeaker
Medtronic Lifepack 12 (2001), Medtronic Lifepack 20 (2002): no electromagnetic interference by GPRS or UMTS
EKG 12 leads
GE MAC 5000 (2002)	150	GPRS-1 & 2	S	spikes in all 12 leads
	150	UMTS	S	shift in baseline in leads I-III
EKG telemetry
HP M1400A transmitter, ceiling antenna & monitor (1999): no electromagnetic interference by GPRS or UMTS
forced air-warmer
The Surgical Company Warm Air Hypoth. syst. (2004), Nellcor WarmTouch (2004), Augustine Medical Bair Hugger500E (1994): no electromagnetic interference by GPRS or UMTS
fluid warmer
Level1 System250 FluidWarmer (1995)	10 / 2	GPRS-1 / 2	S	temperature on display changed without apparent influence in function
Mallinckrodt Infusate Warmer FW-588 (2003): no electromagnetic interference by GPRS or UMTS
enteral feeding pump
Sherwood Med. Kangaroo 324 (1993)	30	GPRS-1 & 2	H	when bottle was empty alarm 'empty bottle' was not given
Tyco Healthcare Kangaroo 624 (2002): no electromagnetic interference by GPRS or UMTS
air humidifier
Fisher & Paykel MR850AFU (2002)	5	GPRS-1	H	startup routine was performed with return to normal function
mobile suction unit
Laerdal Suction Unit (2004): no electromagnetic interference by GPRS or UMTS
continuous airflow mattress
Hill-Rom anti-decub. Primo (2003): no electromagnetic interference by GPRS or UMTS
critical care bed
Hill-Rom Total Care (2003), Hill-Rom Avant Guard 1400 (2002): no electromagnetic interference by GPRS or UMTS
